# Supplementary material for: Comparison of censoring assumptions to reduce bias in tuberculosis treatment cohort analyses
Source: PLoS One. 2020 Oct 19;15(10):e0240297. doi: 10.1371/journal.pone.0240297 (PMC7571697; doi:10.1371/journal.pone.0240297)
Supplement: S1 Appendix — (TEX) [file pone.0240297.s001.tex]

\documentclass[a4paper,12pt]{article}
\begin{document}
\title{R code for data generation}
\maketitle

#Create dataset of times:

Times1 <- as.data.frame(t(rmultinom(N, 1, p=c(.66, .21,  .03, .10))))
names(Times1)[1] <- "Cure"
names(Times1)[2] <- "Death"
names(Times1)[3] <- "Failure"
names(Times1)[4] <- "Censor"

Surv.Time <- ifelse(Times1$Cure ==1, (rweibull(N, shape=3.5686, scale=907.905)), (ifelse(Times1$Death==1, (rweibull(N, shape=0.8997, scale=419.487)), (ifelse(Times1$Failure==1, (rweibull(N, shape=1.760, scale=1162.054)), (ifelse(Times1$Censor==1, (runif(N, min = 2, max = 1800)), 99)) )) )) )
#SUCCESSFUL: shape= 3.5685, scale= 907.905
#DEATH: shape 0.8997, scale= 419.487 
#FAILURE: shape= 1.760, scale = 1162.054

#Time to successful: min=546, max=2227, Q1=734, Med=773, Q3=869, mean=832, sd=200  
#Time to death: min=1, max=2007, Q1=96, Med=356, Q3=605, mean=430, sd: 424  
#Time to failure: min=297, max=2086, Q1=574, Med=791, Q3=1759, mean=1065, sd=636
#Time to censor: min=2, max=1800, Q1=152, Med=438, Q3=710, mean=481, sd=370

Time.Use <- as.data.frame(cbind(Times1, Surv.Time)) 
Time.Use <- Time.Use[order(Time.Use$Surv.Time, decreasing=FALSE), ] 
#order by Survival.Time, shortest to longest

#Create separate data set with covariates  
Age <-  rtruncnorm(n=N, a=10, b=82, mean=31.51, sd=11.98) 
Age.Ado <- (Age < 20) 
Sex <- rbinom(N, 1, 0.391) 
Poor.nut <- rbinom(N, 1, 0.300) 
Tachy <- rbinom(N, 1, 0.299) 
EPTB <- rbinom(N, 1, 0.087) 
HIV <- rbinom(N, 1, 0.015) 
Prev.reg <- rbinom(N, 1, 0.258) 
Comorbid <- rbinom(N, 1, 0.366) 
Resist <- rtruncnorm(n=N, a=2, b=11, mean=5.43, sd=1.7)

AggReg <- (0.82974 + (-0.02447*Comorbid) + (0.14034*Prev.reg) + (-.00434*Sex) + (-.04001*Poor.nut) + (.00558*Tachy) + (-.12925*EPTB) + (.00361*HIV) + (-.05015*Resist))
Lower.Q.Ado <- quantile(AggReg, c(.19))
Mid.Q.Ado <- quantile(AggReg, c(.54))
Upper.Q.Ado <- quantile(AggReg, c(1.0))
Lower.Q.Adult <- quantile(AggReg, c(.30))
Mid.Q.Adult <- quantile(AggReg, c(.67))
Upper.Q.Adult <- quantile(AggReg, c(1.0))

AggReg <- ifelse(AggReg <= Lower.Q.Ado & Age.Ado==1, 0, (ifelse((Age.Ado==1 & AggReg > Lower.Q.Ado & AggReg <= Mid.Q.Ado), (rtruncnorm(n=N, a=0, b=1, mean=.654, sd=.145)), (ifelse((Age.Ado==1 & AggReg > Mid.Q.Ado & AggReg <= Upper.Q.Ado), 1, (ifelse(AggReg <= Lower.Q.Adult & Age.Ado==0, 0, (ifelse((Age.Ado==0 & AggReg > Lower.Q.Adult & AggReg <= Mid.Q.Adult), (rtruncnorm(n=N, a=0, b=1, mean=.599, sd=.184)), (ifelse((Age.Ado==0 & AggReg > Mid.Q.Adult & AggReg <= Upper.Q.Adult), 1, 99)))))))))))
Data <- as.data.frame(cbind(Age, Age.Ado, Sex, Poor.nut, Tachy, EPTB, HIV, Prev.reg, Comorbid, Resist, AggReg))  

#Calculate hi/ho with following: exp((B1*ARi) + (B2*Agei) 
Data$hi.ho <- exp((AR.beta*AggReg) + (Age.Ado.beta*Age.Ado))

Data$hi.ho.max <- max(Data$hi.ho)               
#Max of hi.ho becomes new column

Data$Ratio <- (Data$hi.ho / Data$hi.ho.max)     
#Ratio of hi/ho to max(hi/ho) 

Time.Use <- Time.Use[order(Time.Use$Death, decreasing=TRUE), ] #sort by death 

\end{document}
