# Supplementary material for: Comparison of censoring assumptions to reduce bias in tuberculosis treatment cohort analyses
Source: PLoS One. 2020 Oct 19;15(10):e0240297. doi: 10.1371/journal.pone.0240297 (PMC7571697; doi:10.1371/journal.pone.0240297)
Supplement: S2 Appendix — (TEX) [file pone.0240297.s002.tex]

\documentclass[a4paper,12pt]{article}
\begin{document}
	\title{R code for rejection sampling algorithm}
	\maketitle
	
#Data: Covariate matrix
#Time.Use: Outcome and time matrix
#AR.beta: aggressive treatment regimen effect   

Data$hazard <- exp((AR.beta*AggReg) 

SAMPLE <- NULL

for (j in 1:N){
	
	#Max of hazard becomes new column  
	Data$hazard.max <- max(Data$hazard)        
	
	#Ratio of hazard to max(hazard)becomes new column
	Data$Ratio <- (Data$hazard / Data$hazard.max)      
	
	#Column 2: corresponding status is death
	if(Time.Use[1,2]==1) {   
		
		repeat{
			
			#Select a random number, i, from 1:N
			Sample.num <- sample(1:(nrow(Data)), 1, replace=FALSE)    
			
			#Create a temporary dataset that is just Person i's row
			Temp <- Data[Sample.num,]         
			
			#Draw U from a uniform distribution between 0 and 1
			U <- (runif(1, min = 0, max = 1))   
			
			#Compare the ratio to U. If U < ratio, assign Time and Death.
			#If U > ratio, repeat.
			if (U < Temp$Ratio) break                 
		}   
		
		#Add the survival time and censoring indicator to i's row       
		Temp<-cbind(Temp, Time.Use[1,])             
		
		#Store this person in the SAMPLE dataset
		SAMPLE <- rbind(SAMPLE,Temp)                
		
		#Remove person i from the full dataset so next risk is N-1        
		Data <- Data[-Sample.num,]                        
		
		#Remove the row of times and censors already assigned
		Time.Use <- Time.Use[-1,]                           
	} 
	else{ 
		
		#Column 1 = cure or no cure; corresponding status = cure
		if (Time.Use[1,1] == 1) {                               
			
			repeat {
				
				#Selects a random number, i, from 1:N
				Sample.num <- sample(1:(nrow(Data)), 1, replace=FALSE)  
				
				#Creates a temporary dataset that is just Person i's row
				Temp <- Data[Sample.num,]                  
				
				#If ratios do not all equal 1, then compare to U  
				#If remaining ratios = 1, assign to that time
				#(see step after second break)         
				if(sum(Data$Ratio)!=nrow(Data))  { 
					
					#Draw U from a uniform distribution between 0 and 1
					U <- (runif(1, min = 0, max = 1))       
					
					#Compare the ratio to U. If U > ratio, assign Time and Cure.
					#If U < ratio, repeat.
					if (U > Temp$Ratio) break                 
				}
				break   }
			
			#Add the survival time and censoring indicator to i's row
			Temp<-cbind(Temp, Time.Use[1,])        
			
			#Store this person in the SAMPLE dataset
			SAMPLE <- rbind(SAMPLE,Temp)           
			
			#Remove person i from the full dataset so next risk is N-1
			Data <- Data[-Sample.num,]                   
			
			#Remove the first row of times and censors already assigned
			Time.Use <- Time.Use[-1,]                      
		}     
		else {
			
			#Select a random number, i, from 1:N
			Sample.num <- sample(1:(nrow(Data)), 1, replace=FALSE)   
			
			#Create a Temp dataset that is just Person i's row
			Temp <- Data[Sample.num,]                 
			
			#Add the survival time and censoring indicator to i's row
			Temp<-cbind(Temp, Time.Use[1,])      
			
			#Store this person in the SAMPLE dataset
			SAMPLE <- rbind(SAMPLE,Temp)         
			
			#Remove person i from the full dataset so next risk is N-1
			Data <- Data[-Sample.num,]                 
			
			#Remove the row of times and censors already assigned
			Time.Use <- Time.Use[-1,]                    
		}
	}
}

\end{document}
