# Supplementary material for: Comparison of censoring assumptions to reduce bias in tuberculosis treatment cohort analyses
Source: PLoS One. 2020 Oct 19;15(10):e0240297. doi: 10.1371/journal.pone.0240297 (PMC7571697; doi:10.1371/journal.pone.0240297)
Supplement: S3 Appendix — (TEX) [file pone.0240297.s003.tex]

\documentclass[a4paper,12pt]{article}
\begin{document}
	\title{R code for model development and adjustment of censoring assumptions}
	\maketitle

#EQUAL RISK ASSUMPTION

  #Create survival object
  Mod1.EQ.surv <- Surv(SAMPLE$Surv.Times, SAMPLE$Died)
    
    #MODEL 1: univariate analysis
    Model1.EQ <- coxph(Mod1.EQ.surv ~ AggReg, data = SAMPLE)
    
#MIXED RISK ASSUMPTION

  #Edit survival times
  SAMPLE$MixedRisk.Time <- ifelse(SAMPLE$Success == 1, max(SAMPLE$Surv.Times),
  SAMPLE$Surv.Times)
   
    #create survival object
    Mod2.MR.surv <- Surv(SAMPLE$MixedRisk.Time, SAMPLE$Died)
    
      #MODEL 1: univariate analysis
      Model1.MR <- coxph(Mod2.MR.surv ~ AggReg, data = SAMPLE)
    
#APPLY PREDICTED VITAL STATUS

  #Predictive logistic regression model from Tomsk data: 
  #Log (p/(1-p)) = 2.567 + 2.478*Success + 0.753*Txfail + 0.042*Age
  #Note: age is centered
  SAMPLE$log.odds <- (2.567 + (2.478*SAMPLE$Success) + (-0.753*SAMPLE$Failure)
  +(-0.042*SAMPLE$Age.Center))
      
  SAMPLE$odds <- exp(SAMPLE$log.odds)
  
  SAMPLE$Prob.Survival <- (SAMPLE$odds / (1+SAMPLE$odds))  
    
    #Edit survival time based on threshold of 0.9902125709
    SAMPLE$PredictRisk.Time <- ifelse(SAMPLE$Prob.Survival >= 0.9902125709,
    max(SAMPLE$Surv.Times), SAMPLE$Surv.Times)
   
      #Create survival object
      Mod3.PP.surv <- Surv(SAMPLE$PredictRisk.Time, SAMPLE$Died)
    
        #MODEL 1: univariate analysis
        Model1.PP <- coxph(Mod3.PP.surv ~ AggReg, data = SAMPLE)
    
\end{document}
